# Supplementary material for: Efficacy and Toxicity in Scheduled Intravesical Gemcitabine Versus Bacillus Calmette–Guérin for Bladder Cancer: A Systematic Review and Meta-Analysis
Source: Cancers (Basel). 2026 Mar 18;18(6):990. doi: 10.3390/cancers18060990 (PMC13024882; doi:10.3390/cancers18060990)
Supplement: Supplementary file 1 [file cancers-18-00990-s001.zip]

Archive with 1 entries (1 files):
- cancers-4180409-supplementary.pdf
